# Supplementary material for: Pessimism and fearfulness in dairy calves
Source: Sci Rep. 2018 Jan 23;8:1421. doi: 10.1038/s41598-017-17214-3 (PMC5780456; doi:10.1038/s41598-017-17214-3)
Supplement: Supplementary file 1 — Supplementary Information [file 41598_2017_17214_MOESM1_ESM.xlsx]

## Sheet: Data
Data from Lecorps et al. Pessimism and fearfulness in dairy calves
The following data set present the data obtained during Judgment bias tests, Personality tests and Principal Component Analyses (individual coordinates)
Judgment bias latencies (corrected for activity) are averages of the two testing days for session 1 (Day 1 and 2) and for session 2 (Day 3 and 4). We used averages of all three ambiguous locations for each session to check consistency over time and then use the average across both sessions when exploring relationships with personality traits.
Personality traits data include averages of similar variables over the four personality tests for session 1 and session 2.
A Principal Component Analysis (PCA) has been run for session 1. Individual coordinates obtained for session 2 have been claculated using the function "predict.PCA" that allows the use of the space created by the variables of session 1.
We run another PCA using averages of variables across both sessions and used individual coordinates on the two first dimensions to assess relationships with the cognitive bias score.
	Judgment bias tests -- Raw data										Judgment Bias tests -- Latencies corrected for activity									Personality traits																					PCA individual coordinates
Calves	Punishment1	Near_punishment1	Middle_1	Near_reward_1	Reward_1	Punishment_2	Near_punishment_2	Middle_2	Near_reward_2	Reward_2	Near Punishment_1	Middle_1	Near Reward_1	Average_1	Near Punishment_2	Middle_2	Near Reward_2	Average_2	Average	Vocalizations_1	Vocalizations_2	Vocalizations	Mean_Latency_1	Mean_Latency_2	Mean_Latency	Latency_1_(SMT)	Latency_2_(SMT)	Mean_Latency_(SMT)	Mean_Proximity_1	Mean_Proximity_2	Mean_Proximity	Mean_Contact_1	Mean_Contact2	Mean_Contact	Mean_Distance_1	Mean_Distance_2	Mean_Distance	Mean_Exploration_1	Mean_Exploration_2	Mean_Exploration	Fearfulness_1	Fearfulness_2	Sociability_1	Sociability_2	Fearfulness	Sociability
1	20.56	19.435	4.035	3.655	3.245	30	30	4.09	5	3.84	16.19	0.79	0.41	5.8	26.16	0.25	1.16	9.19	7.49	6	5	1.38	33.5	4	19	44.37	67.56	56	330.08	337.33	333.7	205.93	219.7	212.82	7507.23	10120.4	8813.81	179.71	116.81	148.26	-3.08388	-4.14752	0.341845	1.42538	-3.41	0.033126
2	30	21.625	5.24	4.925	3.995	30	18.78	6.055	4.435	3.435	17.63	1.25	0.93	6.6	15.35	2.62	1	6.32	6.46	12	24	4.5	12	16	14	133.25	105.62	119	364.44	441.37	402.9	97.09	181.6	139.34	5940.51	3323.79	4632.15	124.13	50.56	87.35	-2.36641	-3.2536	0.0363973	-0.402893	-2.66	0.185895
3	30	30	22.09	3.84	3.59	30	30	17.75	4.465	3.84	26.41	18.5	0.25	15.05	26.16	13.91	0.63	13.57	14.31	14	47	7.63	4	3	4	300	11.56	156	288.99	399.5	344.25	91.92	92.36	92.14	4463.56	6057.46	5260.51	101.73	139.03	120.38	-1.90585	-2.33228	-1.06284	1.67844	-1.97	0.232009
4	8.95	9.86	4.745	16.56	4.12	18.84	6.245	4.775	4.465	4.185	5.74	0.63	12.44	6.27	2.06	0.59	0.28	0.98	3.62	1	0	0.13	4.5	2.5	4	216.43	300	258	305.21	337.3	321.25	95.72	209.38	152.55	6588.05	6604.16	6596.1	238.69	170.42	204.56	-1.73075	-3.25611	-0.951187	-1.41192	-2.2	-1.98925
5	9	12	23.03	9.09	4.03	18.56	19.09	7.56	3.965	3.905	7.97	19	5.06	10.68	15.19	3.66	0.06	6.3	8.49	4	20	3	13.5	5	9	82.37	26.81	55	278.97	329.59	304.28	57.59	122.93	90.26	6125.67	5216.13	5670.9	144.26	53.99	99.13	-1.54171	-2.56613	0.211753	0.835634	-1.88	0.647658
6	30	20.98	9.15	6.935	3.215	23.5	16.25	17.25	5.34	4.09	17.77	5.94	3.72	9.14	12.16	13.16	1.25	8.86	9	6	5	1.38	17	15	16	13.43	15.37	14	133.74	249.22	191.48	75.79	52.57	64.18	6843.37	4150.01	5496.69	185.35	132.27	158.81	-0.906013	-0.982002	0.796762	-0.0669602	-0.67	0.360588
7	30	21.215	8.495	6.31	3.685	10.935	7.185	5.745	3.435	3.215	17.53	4.81	2.63	8.32	3.97	2.53	0.22	2.24	5.28	0	4	0.5	127.5	4	66	300	300	300	159.91	252.07	205.99	126.35	59.45	92.9	3511.61	3425.87	3468.74	246.36	226.76	236.56	-0.424874	-0.651823	-2.47656	-2.23273	-0.17	-2.56036
8	19.78	6.935	6.935	5.225	3.03	30	17.125	4.5	4.5	2.965	3.91	3.91	2.2	3.34	14.16	1.54	1.54	5.74	4.54	46	21	8.38	430	304.5	367	105.06	11.12	58	32.43	180.88	106.66	8.79	26.88	17.84	7486.58	6162.39	6824.49	170.59	111.66	141.13	0.956211	-0.207762	2.31724	1.52514	0.54	1.55134
9	30	19.56	7.965	6.565	4.025	30	30	17.75	4.9	4.09	15.54	3.94	2.54	7.34	25.91	13.66	0.81	13.46	10.4	14	21	4.38	322	315	319	4.87	19.31	12	77.48	98.83	88.15	43.81	13.68	28.74	4459.87	4194.75	4327.31	217.69	178.88	198.29	1.02028	1.0276	0.261934	0.556997	1.34	0.613261
10	30	30	7.595	7.62	3.685	30	30	19.155	3.84	4.53	26.32	3.91	3.94	11.39	25.47	14.63	-0.69	13.14	12.26	84	120	25.5	350.5	304	327	4.31	20	12	50.54	147.49	99.02	6.35	9.46	7.9	7476.38	4440.62	5958.5	148.1	94.87	121.49	0.712385	0.504046	4.07974	4.12635	0.58	3.80764
11	30	21.56	11.31	5.18	3.965	30	30	30	4.78	4.185	17.6	7.35	1.22	8.72	25.82	25.82	0.6	17.41	13.06	3	4	0.88	552	530	541	8.06	5.37	7	1.39	27.25	14.32	0.44	1.31	0.88	5366.42	5238.47	5302.45	263.06	210.21	236.64	2.33317	1.92093	0.280453	0.493086	2.52	0.320983
12	10.275	10.06	8.775	7.965	3.375	30	12.745	19.435	5.465	4.025	6.69	5.4	4.59	5.56	8.72	15.41	1.44	8.52	7.04	0	2	0.25	600	369	485	300	12.43	156	37.23	40.71	38.97	0	1.75	0.88	4797.78	8566.85	6682.32	312.26	253.31	282.79	2.4555	1.00999	-1.71293	1.38718	2.15	-1.0276
13	30	30	18.965	4.93	4.18	30	20.465	4.02	3.185	2.735	25.82	14.79	0.75	13.79	17.73	1.29	0.45	6.49	10.14	3	2	0.63	58.5	6.5	33	130.62	122.25	126	215.7	37.72	126.71	143.32	17.31	80.31	5844.72	3187.25	4515.99	166.41	233.34	199.88	-1.74305	0.905122	-0.424669	-1.19222	-0.08	-0.916034
14	30	22.965	30	3.935	3.745	30	30	19.31	5.715	3.715	19.22	26.26	0.19	15.22	26.29	15.6	2	14.63	14.92	0	4	0.5	600	600	600	164.31	300	232	0	0	0	0	0	0	3038.7	4632.35	3835.52	336.13	258.62	297.37	3.17667	2.4058	-1.7845	-1.35092	3.26	-1.83096
15	21.805	7.715	7.43	20.4	3.03	19.935	25.75	5.31	4.495	3.09	4.69	4.4	17.37	8.82	22.66	2.22	1.41	8.76	8.79	6	17	2.88	19	8	14	195.68	117.43	157	205.34	276.84	241.09	79.65	129.59	104.62	6393.04	5147.56	5770.3	185.63	197.32	191.47	-1.29075	-1.7144	-0.352014	-0.369247	-1.22	-0.811447
16	30	30	23.875	5.875	2.745	24.36	30	11.9	5.185	2.585	27.26	21.13	3.13	17.17	27.42	9.32	2.6	13.11	15.14	0	48	6	325	320	323	35.12	8.12	22	184.88	231.48	208.18	136.36	146.68	141.52	5988.2	3816.11	4902.16	147.97	149.08	148.52	-0.95611	-0.7497	0.2008	0.944385	-0.63	0.822962
17	25.875	24.81	27.31	13.09	3.025	30	30	30	4.37	2.775	21.79	24.29	10.07	18.71	27.23	27.23	1.6	18.68	18.7	5	37	5.25	375	335	355	160	15.93	88	1.59	172.47	87.03	0.88	147.76	74.32	5938.37	2888.83	4413.6	208.64	135.23	171.94	1.42903	-0.353486	0.0373231	0.343729	0.8	0.330671
18	30	30	30	7.03	4.965	30	30	30	14.65	4.09	25.04	25.04	2.07	17.38	25.91	25.91	10.56	20.79	19.09	3	8	1.38	302	313	308	102.75	17.75	60	27.03	8.44	17.73	0.64	0.25	0.45		3291.43	3291.43	240.86	233.27	237.06	1.38437	1.98644	-0.0587237	-0.305951	2.32	-0.361852
19	29.125	17.935	4.875	3.245	2.775	30	30	9.06	4.68	2.685	15.16	2.1	0.47	5.91	27.32	6.38	2	11.9	8.9	1	10	1.38	6	62.5	34	18.12	10.25	14	127.84	227.31	177.58	51.25	161.25	106.25	7036.11	7007.17	7021.64	321.77	187.38	254.57	-0.0741796	-1.98416	0.109921	0.656557	0.66	-0.378484
20	29.655	17.09	30	16.685	4.84	30	17.215	26	17.185	4.65	12.25	25.16	11.85	16.42	12.57	21.35	12.54	15.48	15.95	0	5	0.63	525	338.5	432	15.56	18.31	17	24.88	177.13	101.01	0.44	82.25	41.34	4120.72	4527.76	4324.24	147.64	116.63	132.14	1.82896	-0.267694	0.200341	0.204811	1.06	0.761301
21	30	30	17.06	3.56	3.185	26.125	30	7.31	3.935	2.965	26.82	13.88	0.38	13.69	27.04	4.35	0.97	10.78	12.24	0	0	0	315	129	222	3.93	3	3	102.45	141.17	121.81	30.86	16.96	23.91	3771.5	4849.68	4310.59	138.93	236.35	187.64	0.726993	0.478787	-0.0510971	-0.15277	0.96	0.208559
